# Supplementary material for: Plasma neutrophil gelatinase-associated lipocalin is independently associated with left ventricular hypertrophy and diastolic dysfunction in patients with chronic kidney disease
Source: PLoS One. 2018 Oct 16;13(10):e0205848. doi: 10.1371/journal.pone.0205848 (PMC6191140; doi:10.1371/journal.pone.0205848)
Supplement: S1 File — (XLSX) [file pone.0205848.s001.xlsx]

## Sheet: Sheet1
Sex (1:Male, 0: Female)	Age (years)	Diabetes (1: Yes 0: No)	Hypertension (1: Yes 0: No)	Glomerulonephritis (1: Yes 0: No)	History of CVD (1: Yes 0: No)	CKD statge (3: stage III 4: stage IV 5: stage V)	(eGFR) ml/min/1.73m2	Albumin (g/dl)	Uric acid (mg/dl)	Calcium (mg/dl)	Phosphate (mg/dl)	Total Cholesterol (mg/dl)	BMI (kg/m2)	Hemoglobin (g/dl)	CRP (mg/l)	Intact PTH (pg/ml)	NGAL (ng/ml)	E (cm/s)	E' (cm/s)	E/E'	LVMI (g/m2)	LVDD (1: Yes 0: No)	LVH (1: Yes 0: No)	LVEF (%)	IVCCI < 50% (1: Yes 0: No)	Time from NGAL to Echocardiography (hours)
0	67	1	1	0	1	3	52.6	4	5.9	8.9	2.9	257	20.7	13.9	0.8	34	213	63.1	7.7	8.2	82	1	0	78	0	45
0	60	1	1	0	1	3	50.7	4.7	7.4	9.2	2.9	204	23.2	13.2	0.7	42	183	56.9	7.8	7.3	92	1	0	78	0	42
1	56	0	1	0	0	3	46.8	3.8	4.6	8.8	3.6	227	23.2	11.1	1.8	42	287	67.6	6.5	10.4	132	1	1	78	1	34
0	55	1	0	0	0	3	43.6	4.4	5.2	9.2	2.7	160	21.9	16.9	1.4	44	109	54.5	10.1	5.4	92	0	0	78	0	23
1	42	1	1	0	1	3	40.3	4	6.9	9.5	3.1	253	21.7	16.3	0.6	36	188	54.4	6.8	8	63	1	0	78	0	41
1	41	0	1	0	0	3	39.2	4.3	7.5	8.8	3.2	199	24.6	13.8	0.7	164	173	57.7	7.8	7.4	125	1	1	78	0	50
1	36	1	1	0	0	3	39.1	4.3	7.6	9	4.2	177	24.1	10.2	5.5	33	49	54.6	10.7	5.1	113	0	0	78	0	8
1	45	1	0	1	0	3	37.5	4.4	10.4	9.1	3.2	151	25.1	12.4	0.9	46	110	75.8	9.6	7.9	100	0	0	78	0	68
0	55	0	1	0	0	3	33.5	5.5	7.8	9.4	3.1	187	23.6	13.7	1	55	358	60.7	7.4	8.2	104	1	1	78	0	27
1	48	0	1	0	0	3	31.4	4.4	7.3	9.3	3.9	190	23.2	11.7	4.3	38	234	63.5	7.3	8.7	72	1	0	78	0	12
1	66	1	1	1	0	3	46.5	3.6	5	8.6	2.8	218	19.4	16.4	0.8	66	170	79.2	6	13.2	124	1	1	77	1	27
0	48	1	1	0	0	3	37.8	4.9	7.2	9.4	3	221	21.4	12.5	0.6	61	245	70.3	7.4	9.5	129	1	1	77	1	48
0	54	1	1	0	1	3	35.4	4.5	6.7	9.8	2.5	218	26.3	10	5.2	43	373	73.5	9.3	7.9	84	0	0	77	0	30
1	68	0	1	0	0	3	34.1	3.9	7.2	9.4	3	221	21.4	12.5	0.6	58	224	72.5	10.5	6.9	77	0	0	77	0	32
1	68	0	1	1	0	3	30.3	3.9	7.2	9.4	3	221	21.4	12.5	0.6	59	223	56.2	7.6	7.4	129	1	1	77	0	44
1	74	0	1	0	0	4	19.3	4.5	6.6	9.2	4.6	196	22.9	10.6	1.6	334	450	64.8	7.9	8.2	145	1	1	77	0	46
0	45	0	0	1	0	4	18.9	3.3	6.3	9.8	5.4	186	25.4	9	0.9	121	415	57.7	7.8	7.4	131	1	1	77	0	8
0	63	0	1	1	0	4	25.5	3.9	7.3	8.9	4.6	134	21.9	13.5	3	235	353	58.9	6.4	9.2	129	1	1	76	0	49
1	43	0	1	0	0	4	22.3	3.5	7.1	9	3.4	212	21.8	9.6	1	41	378	66.2	7.2	9.2	93	1	0	76	1	45
1	60	0	0	0	0	4	20.6	4.4	8.1	9.1	4.5	162	24.1	10.6	4.3	48	184	75.7	8.5	8.9	104	0	0	76	0	35
0	67	1	1	0	1	4	17	3.8	4.6	9.2	4.1	152	24	8.9	1.2	62	151	74	8.6	8.6	65	0	0	76	0	42
1	37	1	1	1	1	3	57.8	3.3	8.4	9.4	2.9	241	26.9	9.9	1.3	36	268	56.1	6.3	8.9	112	1	0	75	0	50
1	61	1	1	0	0	3	54.6	3.5	8.2	8.8	3.9	220	22.4	12	1.5	36	67	55.9	9.8	5.7	107	0	0	75	0	26
1	61	1	1	0	1	3	52.3	4.4	6.3	9.1	3	137	26.5	14.3	0.6	52	192	71.8	9.2	7.8	85	0	0	75	0	38
0	43	0	1	0	0	3	42.5	4.3	4.7	8.7	3.5	195	27.6	13.5	0.6	32	93	59.8	9.2	6.5	94	0	0	75	0	10
1	54	0	1	0	0	3	37.2	4.1	7.5	8.9	2.8	168	21.5	9	3.9	51	483	73.2	6.1	12	119	1	1	75	0	36
1	65	0	1	1	0	5	11.6	3.9	6.9	8.5	6.1	145	28	8.9	3.8	288	501	45.5	6.5	7	141	1	1	75	1	10
1	52	1	1	0	0	5	10.2	4	12.3	8.4	5.9	195	23.2	10.7	2.1	289	478	56.2	7.8	7.2	121	1	1	75	0	37
1	70	1	1	0	1	5	9.3	3.3	8.6	9	3.3	163	22.7	10.8	2.9	237	402	67.6	6.5	10.4	124	1	1	75	1	40
1	67	0	1	0	0	3	52.7	4.2	5.1	9.1	4	268	22.3	14.4	0.7	44	109	51.6	8.9	5.8	114	0	0	74	0	26
0	68	0	1	0	0	3	49.8	4.7	4.5	9.6	3.7	223	21.9	11.3	0.7	39	189	72.5	9.8	7.4	67	0	0	74	0	15
0	40	0	1	0	0	3	45.1	4	4.9	9.1	3.5	162	27.8	10.9	2.5	45	236	54.2	6.3	8.6	75	1	0	74	0	47
0	75	1	1	0	0	3	39.8	4.3	7.1	10	3	126	28.2	13.3	0.6	46	273	61.6	7.8	7.9	124	1	1	74	1	19
0	68	0	1	0	0	3	39.2	4.7	4.5	9.6	3.7	243	21.9	11.3	0.7	39	273	73.3	9.9	7.4	84	0	0	74	0	24
1	34	1	0	0	0	3	38.6	4.5	9.7	8.8	3.8	315	24.1	11.9	1.7	49	180	51.2	6.1	8.4	58	1	0	74	0	21
1	57	0	0	1	0	3	38.3	4.1	3.9	9	2.8	160	24.4	13.6	0.6	45	211	70.8	9.7	7.3	51	0	0	74	0	46
1	62	0	0	1	0	3	36.7	4.2	9.8	8.6	3.7	171	21.8	12.6	1.1	39	89	61	10.7	5.7	66	0	0	74	0	21
0	49	0	0	1	0	3	30.3	4.1	9.8	9.6	3.9	227	24.7	9.6	1.4	49	258	55.4	7.8	7.1	131	1	1	74	0	19
0	50	1	1	0	0	4	22.6	4.3	4.4	8.5	4	186	25.6	12.8	5.4	103	261	73	8.3	8.8	89	0	0	74	0	32
0	60	0	1	1	0	5	10.6	3	6.4	9.2	4.7	231	21.8	11.3	4.1	226	507	59.3	7.9	7.5	141	1	1	74	0	20
1	64	0	1	0	0	3	51.9	4.2	9.3	9.3	3.7	129	23.9	10.2	0.7	37	169	74.8	6.8	11	131	1	1	73	0	21
0	64	0	1	0	0	3	51.5	4.7	6.5	8.7	2.9	286	22.9	12.4	3.6	40	245	63.4	6.1	10.4	67	1	0	73	0	33
1	56	1	1	0	0	3	50	4.7	4.3	9.9	3.6	256	21.6	14.5	1.2	39	227	50.8	6.2	8.2	60	1	0	73	0	45
0	65	1	1	0	0	3	45.2	4.5	5.7	9.3	4.1	300	25.6	13.4	0.6	38	458	66.2	6.9	9.6	108	1	1	73	0	58
0	51	1	1	0	0	3	40.7	4.2	3.8	9.1	2.9	234	21.7	10.4	0.6	62	108	60.4	8.5	7.1	74	0	0	73	0	33
1	66	1	1	0	0	3	38.7	4.5	4.1	9.1	3	249	20.8	12.7	1.1	51	262	55.5	7.5	7.4	129	1	1	73	0	13
1	48	1	0	0	0	3	38.2	4.7	6	9.1	4.2	241	23	16	0.7	31	68	69.6	9.4	7.4	62	0	0	73	0	11
1	55	1	1	0	0	3	35.4	4.3	5.3	9.1	3.4	242	25.3	13	0.8	52	216	56.3	6.4	8.8	94	1	0	73	0	17
1	64	0	1	0	0	4	25.2	4	9.2	8.5	3.7	171	26.9	9.2	4.1	135	392	66.8	7.5	8.9	139	1	1	73	0	43
0	51	1	1	0	1	4	23.6	4.4	6	8.7	3.9	169	22.7	13.1	1.4	75	354	66.8	7.5	8.9	82	1	0	73	1	40
1	52	0	1	0	0	4	21.8	4.1	7.5	8.5	4.2	209	26.3	10.6	0.9	36	141	76.4	8.3	9.2	72	0	0	73	0	34
1	43	1	0	0	0	4	15.3	4.1	8.7	9.2	3.2	209	29.6	15.5	0.9	55	261	69.7	8.2	8.5	52	0	0	73	0	50
1	65	0	1	1	0	5	5.2	3.4	6.9	9.2	6.1	256	24.9	7.6	2	176	582	67.9	7.8	8.7	134	1	1	73	0	49
1	52	0	1	1	0	3	50.3	4.3	5.1	8.8	3.2	142	25.8	13.7	3.6	39	237	54.5	6.9	7.9	81	1	0	72	0	45
0	56	1	1	0	0	3	41.2	3.9	10.4	9.5	3.2	234	21.7	9	1.3	37	243	58.5	7.6	7.7	92	1	0	72	0	46
0	79	0	1	1	0	5	9.1	3	5.2	9.1	4.5	238	26	8.1	3.4	138	141	52	8	6.5	94	0	0	72	0	45
0	45	1	0	0	0	3	55.5	3.3	4.9	8.8	3.2	186	23	10.4	0.8	51	219	60.5	7.2	8.4	66	1	0	71	0	33
0	44	1	1	0	1	3	40.9	4.8	9.7	9.5	3.6	193	18.6	11.1	0.7	60	264	59.9	7.4	8.1	130	1	1	71	0	23
1	64	1	1	0	1	3	40.3	4.2	4.8	8.9	3.1	193	25.2	14.6	2.2	46	241	63.1	7.6	8.3	87	1	0	71	0	33
0	47	1	1	0	1	3	36.4	4.5	4.4	8.6	3.1	186	25.6	13.8	1	60	116	78.8	10.8	7.3	95	0	0	71	0	41
0	55	1	0	0	0	3	35.4	4.3	3.9	8.7	3.3	241	21.9	13.3	0.9	43	78	51	10.2	5	91	0	0	71	0	49
0	65	1	1	0	0	3	35.3	4.5	5.7	9.3	4.1	280	25.6	13.4	0.6	39	155	76	10	7.6	92	0	0	71	0	15
1	53	0	1	1	0	4	26.4	3.9	9.2	9.5	5	241	21.9	10.2	1.2	108	213	55.9	6.5	8.6	73	1	0	71	0	17
1	48	0	0	0	0	4	19.1	3.9	6.1	8.9	3.1	216	21.9	11.1	4.3	86	212	74	8.6	8.6	90	0	0	71	0	36
1	44	1	1	0	1	5	9.2	3.5	6.4	8.8	4.1	145	22.2	9.9	0.9	296	358	74.7	5.3	14.1	121	1	1	71	1	69
0	79	1	1	0	1	5	9.2	3.9	7.4	8.9	3.9	198	23	9.8	1.2	374	630	76.9	6.3	12.2	154	1	1	71	0	13
0	76	0	1	0	0	3	55.3	3.6	5.5	9.3	2.8	263	25.6	10.3	1.7	61	210	52.4	6.9	7.6	74	1	0	70	0	15
0	44	1	0	0	0	3	53.7	4.6	2.6	8.9	2.7	189	20.3	14.2	0.6	42	231	54	7.3	7.4	91	1	0	70	0	34
1	56	0	1	0	0	3	46	4.4	5.4	8.8	3.7	278	23.9	9.6	1.7	79	413	66.4	7.9	8.4	137	1	1	70	0	49
0	55	1	0	0	0	3	45.9	4.4	5.2	9.2	2.7	160	21.9	16.9	1.4	54	105	68	10.3	6.6	80	0	0	70	0	33
1	52	0	0	1	0	3	45.6	4	9.6	9.5	4.4	208	18.1	11.1	3.1	45	77	70.4	10.5	6.7	108	0	0	70	0	47
1	58	1	1	0	0	3	43.9	3.8	5.1	9.3	3.6	131	26.4	9.7	1.8	32	210	56.2	7.7	7.3	69	1	0	70	0	67
1	51	1	1	0	1	3	39.4	4.5	5.5	9.2	3.4	218	25.6	11.7	1.2	50	266	67.3	5.8	11.6	67	1	0	70	0	33
1	61	1	1	0	0	3	37.2	4.6	9.4	9	3.4	227	22.7	15.4	1	50	252	55.8	6.8	8.2	125	1	1	70	0	21
0	74	0	1	1	0	3	34.8	4	4.5	9.3	3.3	254	26.3	17.1	1.1	31	277	61.9	7.2	8.6	125	1	1	70	0	14
1	61	0	1	0	0	3	30.2	4.5	9.4	8.8	4.2	197	22.1	9.5	5.7	67	303	52.5	7	7.5	131	1	1	70	1	23
1	62	1	0	0	0	4	24.3	4.3	8.2	8.9	4.3	324	18.4	10.9	0.6	46	121	76.4	8.4	9.1	58	0	0	70	0	12
0	59	1	1	0	0	4	21.4	4.3	4.5	9.6	4.3	292	25.9	9.9	1.9	59	306	59.9	6.3	9.5	120	1	1	70	0	52
1	73	1	1	0	0	4	21	3.4	7	9.3	3	187	24.6	9.7	4.1	199	205	67.2	7.3	9.2	118	1	1	70	0	14
0	65	0	1	1	0	4	17.9	4.4	5.6	9.5	4.9	160	24.5	10	1.1	218	263	49.3	5.6	8.8	135	1	1	70	0	25
1	46	0	0	0	0	3	53.5	4.3	7.4	8.8	4.1	187	27.7	12.9	0.7	43	170	64.2	9.3	6.9	104	0	0	69	0	27
0	56	1	0	0	1	3	52.7	3.8	7.6	9	4	159	20.9	14.4	1.2	43	84	53.9	9.3	5.8	75	0	0	69	0	51
1	50	0	1	0	0	3	50.3	4.3	3.3	9.3	2.8	256	25.2	13.4	1	67	186	51.8	7.2	7.2	91	1	0	69	0	47
1	47	0	1	0	0	3	49.6	4.4	3.3	9.4	3.5	257	20.5	11.2	0.9	35	289	52.3	6.7	7.8	68	1	0	69	0	15
1	43	1	1	1	0	3	42.5	4.8	6.9	8.8	3.4	183	21.9	11.7	0.6	68	194	55.2	6.2	8.9	111	1	0	69	0	29
0	69	0	1	0	0	3	34.1	4.3	5.2	8.9	3.1	193	24.2	13.2	1.3	43	206	58.5	7.5	7.8	110	1	1	69	1	40
0	47	1	1	0	1	4	20.4	3.2	6.3	8.5	3.2	194	21.2	8.4	1	94	214	58.6	6.3	9.3	69	1	0	69	1	41
0	69	0	1	0	0	4	19.6	4	9.1	9.1	3.8	212	21.9	10.9	0.6	154	262	54	7.6	7.1	115	1	1	69	0	49
0	64	0	1	1	0	5	10.3	3.5	7.2	8.8	6	315	20.8	10.2	1.3	322	344	79.4	5.4	14.7	119	1	1	69	1	6
1	52	1	1	0	0	3	50.8	4.5	3.6	9.3	2.8	264	18.8	14.4	0.7	36	210	64.1	7.2	8.9	93	1	0	68	0	43
0	50	0	1	0	0	3	50.4	4.2	6	9.2	3.2	190	23.2	11.9	0.8	52	209	55.5	7.4	7.5	81	1	0	68	0	11
0	66	1	1	0	1	3	49	4.2	4	9.3	3.9	232	26.5	13	0.8	51	292	67.2	7.9	8.5	132	1	1	68	0	9
0	59	0	1	0	0	4	26.9	4.1	3.4	8.8	5.3	138	20.7	15.2	0.6	64	271	50.2	6.2	8.1	102	1	1	68	0	60
1	60	1	1	0	0	4	20.6	3.5	8.4	9.5	3.6	350	22.4	10.1	6.3	130	197	69.8	7.2	9.7	126	1	1	68	0	23
1	63	1	1	1	0	4	20.3	4.5	6.5	8.8	5.2	216	24.1	15.2	0.7	119	289	67.7	7.2	9.4	138	1	1	68	0	19
1	53	0	1	1	0	4	16.8	3.9	5.2	9.4	3.5	210	24.9	7.9	1.8	161	188	67.2	8.2	8.2	78	0	0	68	0	17
0	73	1	1	0	0	5	10.9	4	5.3	8.8	4.4	242	21.5	9.1	1.1	328	149	65.3	6.6	9.9	128	1	1	68	0	39
0	71	1	1	0	0	3	44.8	4.6	7.1	9.5	3.3	243	32.6	11.9	0.8	62	292	59.3	7.5	7.9	82	1	0	67	1	21
1	39	0	1	1	0	3	40.2	3.9	5.3	9.1	3.7	193	27.6	10.6	1.1	35	221	60.8	7.7	7.9	90	1	0	67	0	27
1	68	0	1	0	0	4	21.5	3.8	9.7	9.2	3.4	298	26.7	10.6	0.8	102	148	61	6.7	9.1	135	1	1	67	0	71
1	52	0	1	0	0	3	55.2	4.1	5.6	9.3	3.8	290	24.6	11.8	1	37	230	68.9	8.1	8.5	82	0	0	66	0	31
0	68	0	1	0	0	3	48.8	4.3	4.5	9.3	3.4	274	27.1	12.3	1.1	43	313	65.7	7.3	9	124	1	1	66	0	24
1	47	1	0	0	0	3	43.2	4.2	4.5	9	3.3	212	20.8	13.7	0.6	46	124	70.6	10.7	6.6	109	0	0	66	0	24
1	62	1	0	0	0	3	40.7	4.6	5.4	9.3	2.8	184	18.4	11.6	0.6	45	81	51.9	10.6	4.9	81	0	0	66	0	19
1	62	0	1	1	0	3	40.2	4.4	4.1	8.6	3	249	20.1	13.5	1.1	44	163	69.4	7.8	8.9	84	1	0	66	0	18
0	37	1	1	0	0	3	38.5	3.7	6.4	9.6	3.3	253	19.7	14.8	1.2	56	232	63.5	7.3	8.7	63	1	0	66	0	27
1	61	1	1	0	0	4	19	3.9	4	9.4	3	129	27.6	9.2	3	59	206	72.1	8.9	8.1	86	0	0	66	0	45
1	67	1	1	0	1	4	15.3	4.6	6	9	4.2	241	23	15	1	52	263	62.4	7.9	7.9	123	1	1	66	0	35
0	69	1	1	0	0	5	8.5	4.8	4.5	9.6	4.4	163	23.7	10.6	3.4	256	336	63.3	5.6	11.3	123	1	1	66	1	24
0	44	0	1	0	0	3	52.7	4.3	7.1	9	2.7	126	21	11.9	1.7	40	241	54.3	6.7	8.1	74	1	0	65	0	66
0	54	0	0	1	0	3	38.9	4	6.6	9.1	2.8	175	26.5	15.1	0.6	37	215	52.4	7.7	6.8	66	1	0	65	0	45
0	51	0	1	0	0	3	38.2	4	6.8	9.3	3	210	27	15.9	0.9	58	177	71.9	6.2	11.6	77	1	0	65	0	10
0	40	1	0	1	0	3	37.2	3.5	7.5	9.5	4.1	281	24.1	11.9	2.4	55	183	72.8	9.7	7.5	83	0	0	65	1	6
0	40	1	1	0	0	3	36.3	3.5	7.5	9.6	4	281	24.1	11.9	2.4	56	146	71.4	9.4	7.6	78	0	0	65	0	46
1	44	1	1	0	1	4	24.5	4.1	4.8	9.4	3.9	317	25	15.2	1	42	206	46.8	6	7.8	64	1	0	65	0	37
1	81	0	1	1	0	4	17.5	4	5.5	9.4	5.2	197	27	10.3	1.3	146	351	63	7	9	117	1	1	65	1	42
1	74	1	1	0	0	4	16	4.3	6.4	9.1	4.6	216	25.5	9.9	1	196	432	63.6	7.4	8.6	144	1	1	65	1	13
0	68	1	1	0	0	5	12.1	4.3	9.7	9.3	4.1	315	24.1	12.5	4.7	246	562	72.2	6.5	11.1	131	1	1	65	0	5
1	40	0	0	1	0	5	11.6	3.6	8.6	8.9	3.8	130	20.9	8.6	1.4	62	249	49.7	9.2	5.4	101	0	0	65	0	73
1	74	1	0	1	0	3	53.5	4.4	2.6	9.2	3	185	24.5	15.6	0.6	35	87	72.9	8.1	9	76	0	0	64	0	50
0	45	0	1	1	0	3	52.9	4	6	8.9	2.7	115	22.8	13.5	0.6	33	115	69.4	8.9	7.8	91	0	0	64	0	42
1	63	1	1	0	0	3	45.2	4.3	4.9	8.6	2.7	178	20.4	16.4	0.8	54	234	66.7	9.4	7.1	74	0	0	64	0	11
1	42	1	0	0	0	3	38.4	4.4	5.8	8.7	3.8	159	22.1	13.9	1.4	42	217	71	6.4	11.1	62	1	0	64	0	67
0	59	1	0	0	0	3	37.6	4.6	6.4	9.5	3.6	215	25.4	14.2	0.7	54	98	79.9	10.8	7.4	85	0	0	64	0	19
1	58	0	0	0	0	3	37.5	4.2	10.9	8.8	4.2	209	26.3	14.2	4.3	50	98	69.8	9.7	7.2	62	0	0	64	0	47
1	56	1	0	0	0	3	35.3	4.2	6.4	8.8	4.2	220	26.2	15.9	1	50	360	68	10	6.8	112	0	0	64	0	28
0	45	1	1	0	0	3	31.5	4.6	9.6	9.4	3.7	205	25.3	10.6	1.3	55	201	51.6	5.8	8.9	64	1	0	64	0	31
1	49	1	0	1	0	4	29.4	4.6	5.5	9.1	3.7	240	19.3	10.6	0.6	57	194	63.2	8.9	7.1	59	0	0	64	0	45
0	58	0	0	1	0	4	27.2	4.3	4.1	9.2	5.6	269	21.1	9.3	1.3	97	351	68	8.1	8.4	71	0	0	64	0	23
0	72	1	1	0	0	4	24.2	4.1	5.3	9	3.5	242	20.8	9.1	3.9	109	251	63.5	7.3	8.7	136	1	1	64	1	41
1	62	0	1	0	0	4	20.2	4.5	9.8	8.7	4.2	209	26.3	10.1	2.9	152	265	63	6.7	9.4	131	1	1	64	0	29
0	55	0	1	0	0	4	19.8	3.7	6.5	8.9	4.6	169	22.4	12.1	1	96	412	67.9	7.9	8.6	133	1	1	64	0	13
1	63	0	0	0	0	5	11.2	3.4	5.9	8.9	3.5	182	21.5	10.7	1.1	68	209	59.9	10.5	5.7	114	0	0	64	0	36
0	50	0	1	0	0	3	59.4	4.3	3.2	9.3	2.8	296	25.2	13.4	1	40	368	71.3	8.2	8.7	76	0	0	63	0	21
0	35	0	0	0	0	3	57.8	3.9	6.3	8.7	3.5	273	32.5	11.4	0.8	65	117	59.9	9.5	6.3	80	0	0	63	0	36
1	75	1	0	0	0	3	56.6	4	7.8	9.1	4	194	21.9	9.4	2	43	81	50	8.2	6.1	86	0	0	63	0	11
1	40	1	1	0	0	3	51.9	3.5	6.7	9.1	3.8	263	21.9	8.5	1.7	50	254	79.3	6.5	12.2	73	1	0	63	0	19
1	42	0	0	0	0	3	50.3	4.3	5.1	9.9	3.3	221	20.5	10.2	0.7	65	88	50.9	9.6	5.3	64	0	0	63	0	29
1	63	1	1	0	0	3	37.1	4.6	6.8	8.6	2.7	169	32.6	13.5	4.7	59	102	57.7	9.3	6.2	114	0	0	63	0	43
1	36	0	1	0	0	5	11.2	3.7	8.5	9.3	5.8	234	21.8	9.8	4.2	257	203	45.1	7.4	6.1	121	1	1	63	0	16
0	71	1	1	0	0	5	10.2	4	8.2	8.7	5.9	212	22.8	8.7	2.2	343	670	92.2	7.2	12.8	138	1	1	63	0	25
0	67	0	1	0	0	3	53.3	4	4.5	9.7	3.7	273	26	12.7	1.9	156	424	54.4	6.8	8	142	1	1	62	0	20
0	65	1	1	0	0	3	52.6	4.1	8.4	8.9	2.9	156	24	15.2	0.6	32	224	51.6	7.7	6.7	90	1	0	62	0	47
0	54	1	0	0	0	3	40.1	4.3	4.1	8.9	3.5	228	22.4	16.6	0.7	44	243	60	6	10	62	1	0	62	0	14
1	53	1	1	0	0	3	39.6	4.7	6.5	9.7	2.9	286	23.5	11.9	3	43	122	51.3	5.9	8.7	109	1	0	62	1	72
1	40	1	1	0	0	3	39.3	3.9	9	9.5	3.6	208	27.5	14.1	0.6	56	372	66.4	7.9	8.4	103	1	0	62	0	26
0	41	1	0	0	0	4	23.5	4.6	4.9	9.1	3.3	138	20.8	9.7	1.7	51	175	57.6	7.2	8	68	1	0	62	1	11
1	78	1	0	1	0	4	20.2	4.1	4.8	9	3.4	228	17.7	10.2	1.5	60	123	73	8.8	8.3	112	0	0	62	0	31
0	69	1	1	0	1	4	17.7	3.8	4.8	9.4	3.1	175	28.1	11.1	2.8	351	407	62.8	6.9	9.1	134	1	1	62	1	19
0	68	1	1	0	0	4	17.2	4.2	4.9	8.7	3.9	281	22.9	12.5	1	58	248	65.6	7.9	8.3	121	1	1	62	1	74
1	79	0	1	0	0	5	9.5	4.4	5.2	8.6	4.2	290	18.4	9.5	4	285	588	63	6	10.5	135	1	1	62	0	56
1	49	0	1	0	0	5	5.6	4.3	9.2	9.1	4.9	194	26	9.7	5	148	204	69.6	8	8.7	111	0	0	62	0	41
0	70	1	1	0	1	3	40.8	4.2	9.6	9.3	4	134	21.6	12.5	1	40	367	67.5	7.5	9	135	1	1	61	0	24
1	47	1	1	0	0	3	39.9	4.2	6.4	8.9	3.4	203	19.6	12.6	1.7	34	56	56.2	10.8	5.2	89	0	0	61	0	43
1	74	0	0	1	0	5	11.2	3.2	7.2	8.9	3.6	189	26	7.4	3.6	234	621	47.6	7.1	6.7	142	1	1	61	1	33
1	80	0	1	0	0	5	9.6	3.4	4.2	9	3.7	180	26.2	7.6	3.1	295	215	68.2	6.2	11	135	1	1	61	1	17
0	63	1	0	0	0	3	54.2	4.2	9.2	8.6	3.3	197	26	10.1	1.4	44	166	66.2	9.6	6.9	84	0	0	60	0	36
0	73	0	1	0	0	3	52.4	4.4	3.8	9.1	3	250	27.2	10.3	0.5	51	124	64.4	9.2	7	79	0	0	60	0	8
0	39	1	1	0	0	3	51.6	4.1	7.2	9.2	3.8	217	26	10.7	2.4	41	71	70.3	7.9	8.9	80	0	0	60	0	38
0	67	1	1	1	0	3	35.4	4.6	6.8	9.1	2.9	191	22.7	12.7	3.1	50	85	58.8	9.8	6	85	0	0	60	0	30
1	65	1	1	0	1	3	34.5	4.2	6.9	9.1	3	255	21.7	14.2	0.6	138	433	57.8	7.7	7.5	139	1	1	60	0	26
0	50	0	0	1	0	3	34	5.1	6.7	8.8	4.2	205	22.8	10.9	1.6	43	189	65.4	7.6	8.6	72	1	0	60	0	11
0	68	1	0	0	1	5	11.2	3.5	7.2	8.4	5.6	183	21.2	8.9	5.7	222	312	75	5.6	13.4	131	1	1	60	1	41
1	76	1	1	0	0	5	8.5	4.3	9.4	8.9	4.6	219	23	9.5	1.1	248	331	61	6.1	10	124	1	1	60	0	47
1	44	1	1	0	0	3	59.8	4	5.9	8.7	3.4	178	22.7	10.6	4.5	54	206	72.1	8.1	8.9	54	0	0	59	1	24
1	43	0	1	0	1	3	54.1	4.3	4.7	8.7	3.5	189	26.6	13.5	5	32	198	63.8	7.5	8.5	109	1	0	59	0	45
0	37	1	1	0	0	3	51.6	4.1	3.4	9.3	3.3	200	20.5	14.5	1	40	225	72.5	6.2	11.7	73	1	0	59	0	16
1	64	0	1	1	0	3	51.3	4.3	5.2	9.6	2.9	219	22.9	15.1	0.9	38	364	52	6.5	8	106	1	0	59	0	32
1	70	1	1	0	0	3	48.5	4.4	3.8	9.5	3.9	337	21.8	14.7	0.6	44	291	60	7.6	7.9	121	1	1	59	0	3
1	61	1	1	0	0	3	47.3	4.2	6.1	9.9	3.2	165	26.3	10.3	0.8	58	406	57.9	6.5	8.9	131	1	1	59	0	11
1	55	0	1	0	0	3	40.4	4.6	4.3	9.4	3.1	163	21.3	11.6	0.7	64	167	64.7	7.8	8.3	78	1	0	59	0	43
1	62	0	1	0	0	3	38.6	4.2	4	9.3	3.9	212	21.8	14	0.8	50	286	85	7.8	10.9	130	1	1	59	0	38
0	60	0	1	1	0	3	38.5	4.6	8.1	9.4	2.8	205	21.8	11.5	0.6	37	292	70.1	7.7	9.1	99	1	1	59	0	50
0	52	0	0	1	0	3	35.9	3.7	8.2	9.5	3.2	186	25	14.9	0.7	42	100	72.1	10.6	6.8	93	0	0	59	0	10
1	54	0	0	0	0	3	35.4	3.9	8.1	8.9	3.1	218	22.9	9.7	1.2	46	165	77.3	5.9	13.1	128	1	1	59	0	36
1	66	0	0	1	0	3	32.1	4.2	5.3	9.3	3.5	169	21.2	12.1	0.8	54	366	81.3	6.5	12.5	116	1	1	59	1	20
1	54	0	1	0	0	3	30.4	3.5	6.3	8.7	3.8	298	30	9.6	4.5	41	277	64	7.8	8.2	134	1	1	59	1	43
1	79	0	1	0	0	4	28.5	4.2	3.8	9.4	2.7	223	26.2	11	1.1	134	164	67.2	8.3	8.1	80	0	0	59	0	28
0	53	0	0	0	0	4	18.5	3.8	6.7	9.1	4.4	219	26.9	14.5	0.9	56	209	73.1	8.5	8.6	82	0	0	59	0	9
0	79	1	1	0	1	4	18	4.5	3.9	9.2	4.7	224	22.7	9.7	0.9	275	477	55.4	7.7	7.2	126	1	1	59	0	35
0	65	1	1	0	0	4	16.1	3.6	7.7	8.6	3.9	252	28.5	12.4	2.9	96	390	50.8	5.4	9.4	124	1	1	59	0	31
1	64	1	0	0	0	3	53.4	4.8	4.4	9.3	3	281	25.1	13.6	0.6	44	218	53.9	7.7	7	111	1	0	58	0	49
1	56	1	1	0	0	3	51.7	4.4	5.2	8.8	3.1	203	24.1	14.3	0.7	31	96	63.7	9.8	6.5	108	0	0	58	0	31
0	35	1	1	0	0	3	49	4.5	5.1	9.1	4	316	27.1	15.1	0.7	31	344	62.5	7.1	8.8	129	1	1	58	0	30
1	70	0	0	1	0	3	41.1	4.6	5.2	9.8	3.4	223	20.6	14.2	0.7	45	160	79.8	10.1	7.9	101	0	0	58	0	20
0	67	1	1	0	1	3	40.9	4.3	4	9.3	2.8	184	22.7	12.3	0.6	57	277	63.8	7.6	8.4	132	1	1	58	0	28
0	49	1	1	0	1	3	40.7	3.4	4	9.6	2.6	273	22.9	12.2	0.6	35	211	60.3	6.7	9	82	1	0	58	0	30
1	67	1	1	0	0	3	40	4.1	9.4	9	3.5	227	22.7	11.5	1.2	45	139	63.7	9.5	6.7	107	0	0	58	0	23
1	43	1	0	1	0	3	36.9	4.8	6.9	8.8	3.4	182	21.9	11.7	0.6	51	227	54	7.1	7.6	58	1	0	58	0	8
1	52	1	1	0	0	3	36.8	4.1	3.9	9.2	3.7	164	26.3	10.8	0.7	65	267	49.9	5.8	8.6	132	1	1	58	0	29
0	52	0	1	0	0	4	29.2	4.2	7.7	9.1	3.7	218	21.7	8.7	1	62	295	54.6	6.5	8.4	129	1	1	58	0	22
0	43	1	1	0	1	4	26.5	3.6	4.7	9.3	4.5	264	22.8	12.5	1.7	324	333	54.6	6	9.1	119	1	1	58	0	12
1	56	0	1	0	0	4	24.6	4.3	7.8	9.4	4.1	293	21.5	13.2	0.5	55	189	58	6.9	8.4	96	1	0	58	0	42
1	74	1	1	0	0	4	19.6	3.5	4	8.7	3.2	240	26	10.1	2.1	110	443	52.9	7.9	6.7	139	1	1	58	0	49
0	41	0	0	0	0	4	18.4	3.7	3.7	9.2	3.5	211	23.2	10.4	1.1	74	221	74.7	8.3	9	86	0	0	58	0	37
1	75	0	1	1	0	5	11.3	4.4	8.4	8.4	4.5	215	24.5	10.5	2.2	318	305	59.8	6.8	8.8	128	1	1	58	0	40
0	65	1	1	0	0	5	10.2	4.1	9.5	9.1	5.6	257	22.6	10.2	1.9	299	375	44.5	6.1	7.3	135	1	1	58	0	35
0	64	1	1	0	1	5	10.2	4	7	8.4	3.5	236	23.2	10.1	1.1	137	595	54.6	6.5	8.4	142	1	1	58	0	22
0	61	1	1	0	0	3	46.2	4.2	6.1	9.9	3.2	165	26.3	10.3	0.8	48	261	61.6	7	8.8	103	1	1	57	0	43
1	60	1	1	0	0	3	45.2	3.8	5.4	8.9	2.6	291	25.4	10.2	0.7	35	262	58.3	6.7	8.7	107	1	0	57	0	20
1	33	0	0	0	0	3	44.2	3.4	10	9.2	3.5	155	24.4	10.1	1.6	39	111	57.6	9.6	6	63	0	0	57	0	45
1	42	0	1	0	0	3	41	4.2	7.4	8.8	4.1	207	23.9	12.5	3.7	31	82	59.5	9.3	6.4	96	0	0	57	0	45
0	49	0	0	1	0	3	40.9	4.1	5.2	8.9	4	161	24.3	8.4	1.7	32	112	62	10.5	5.9	87	0	0	57	0	12
0	52	0	1	0	0	3	39.6	4.3	7.7	9.1	3.5	190	24.9	11.2	0.7	61	86	58.3	8.7	6.7	91	0	0	57	0	14
0	69	1	1	0	0	3	39.4	4.1	6.5	8.8	3.8	213	22.4	14.1	0.7	134	281	63	7	9	135	1	1	57	1	32
0	58	0	1	1	0	3	38.8	4.1	5.4	9.2	2.8	255	26.3	14.5	1.7	55	168	64.7	7.8	8.3	91	1	0	57	0	38
1	53	0	1	1	0	3	35.6	4.6	10.9	9.1	3.6	192	24.5	13.5	1.9	50	176	65.3	7.5	8.7	91	1	0	57	0	35
0	66	0	0	0	0	3	34.5	4	5.3	9.3	3.6	169	21.2	12.1	0.8	53	292	79.9	6.1	13.1	125	1	1	57	0	19
0	69	0	1	0	0	3	32.4	3.9	8	8.9	3.7	198	19.8	13.7	0.6	135	275	76.7	5.6	13.7	117	1	1	57	1	37
0	60	0	1	0	0	4	28.3	4	8.9	8.9	2.8	160	24.4	12.6	0.6	62	354	73.2	9.5	7.7	77	0	0	57	0	55
0	65	1	1	0	1	4	27.7	3.5	6.8	8.5	3.2	169	32.6	11.5	0.8	63	198	62	9.4	6.6	88	0	0	57	0	40
0	65	0	1	0	0	4	26.1	4.1	9.6	9.7	3.1	241	22.7	10.6	1.1	48	182	61	6.7	9.1	85	1	0	57	0	17
1	48	1	0	0	0	4	23.6	4.2	5.7	9.3	3	172	24	10.8	1	171	257	71.4	8.4	8.5	92	0	0	57	0	34
1	71	1	1	0	0	4	23.3	3.2	8.1	8.6	3.2	202	21.9	9	1	68	239	55.9	6.5	8.6	68	1	0	57	1	37
0	68	1	0	0	0	4	21.3	4.3	9.2	9.8	3	228	25.8	9.1	2	162.3	203	71.4	8.5	8.4	77	0	0	57	0	28
0	60	1	1	0	1	4	20.9	3.5	4.8	9.3	3.3	172	21.6	9.9	1.1	44	195	46.5	5.6	8.3	131	1	1	57	0	33
1	52	0	1	1	0	4	20.2	4	4.8	8.7	3.2	131	21.8	12.1	4.4	75	278	54.6	6	9.1	117	1	1	57	0	35
1	54	1	0	0	0	4	19.8	4.4	6.6	9.3	3.6	212	30	11.2	4.1	92	207	64	7.8	8.2	115	1	0	57	0	24
0	72	0	0	0	0	4	16	3.7	6	9	3.4	173	27.1	10.1	4.5	69	205	70.5	8.1	8.7	93	0	0	57	0	49
1	68	0	1	0	0	5	11.5	3.2	5	9.1	4	261	22.4	10.2	2.8	254	587	64	6.6	9.7	139	1	1	57	0	47
1	64	1	0	0	1	5	8.6	4.3	10.4	9.6	4.1	197	22.1	10.5	2.8	217	243	48	6	8	131	1	1	57	0	30
0	59	0	1	0	0	5	7.8	3.7	5.6	9	5	274	23.2	8.7	1.2	286	469	77.7	6.7	11.6	124	1	1	57	0	41
0	47	1	0	0	0	3	59.2	4.8	6.9	8.8	3.5	213	22.4	13.7	0.7	47	160	51	8.1	6.3	71	0	0	56	0	31
1	55	0	1	0	0	3	56.4	4.4	4.2	8.8	2.9	277	23.5	11	0.8	57	223	80.2	8.1	9.9	80	0	0	56	0	32
1	48	0	1	1	0	3	49.5	4.6	5.7	9.5	4	234	23.9	14.9	0.6	50	194	52.1	7.9	6.6	119	1	1	56	0	40
1	46	1	1	0	0	3	41.2	4.3	6.8	9.3	2.9	283	24.4	11.2	2.5	46	258	62.1	7.3	8.5	129	1	1	56	0	69
1	60	0	0	0	0	3	40.4	4.5	6.3	9.4	3	221	24.9	14.6	0.6	44	239	53.3	6.2	8.6	62	1	0	56	0	41
0	54	0	0	1	0	3	38.2	3.5	5.5	9.4	3.7	237	22.1	11.6	3.1	48	59	51.5	10.1	5.1	92	0	0	56	0	27
0	51	0	0	0	0	3	37.5	4.6	6.7	9	4.4	260	27.6	13.8	0.6	39	170	81.4	10.3	7.9	94	0	0	56	0	26
0	61	1	1	0	0	3	36.2	4.2	7	9.5	3.1	333	23.2	13.1	1.1	45	195	59.5	7	8.5	81	1	0	56	1	61
0	57	0	1	0	0	3	35.6	4.8	9.1	9	2.9	178	26.2	13.7	0.6	41	224	53.8	7.8	6.9	78	1	0	56	0	31
1	55	1	0	0	0	3	35.4	3.9	6.9	9	4.1	194	23	15.1	0.7	61	402	51.8	7.2	7.2	61	1	0	56	0	38
1	40	1	0	0	0	3	34.8	4.3	5.4	9.1	4	246	23.9	11.5	0.6	36	75	64.9	9.4	6.9	59	0	0	56	0	10
1	57	0	0	0	0	3	34.5	4	6.8	9.3	2.8	146	25.3	15.4	1.4	66	394	67.4	6.3	10.7	100	1	0	56	0	70
1	50	0	1	0	0	4	28.3	3.3	8.9	8.5	3.6	183	24.7	11.9	2.4	44	112	67.2	8.2	8.2	112	0	0	56	0	47
0	74	0	1	0	0	4	20.6	4.5	7.4	9	3.4	202	22.4	10	4.3	62	202	75.5	8.3	9.1	69	0	0	56	0	32
1	61	0	1	0	0	4	20.3	4.1	12	9.2	2.8	190	26.2	12.6	2.7	130	330	71.3	7.5	9.5	126	1	1	56	0	50
1	57	1	0	0	0	4	17.8	4.3	10.3	8.8	5.1	216	25.8	10.5	0.7	86	209	56.1	7.9	7.1	91	1	0	56	0	20
1	54	1	1	1	0	4	17.5	3.8	9.4	8.9	5.8	227	22.7	14.4	1.2	46	158	73	8.8	8.3	102	0	0	56	0	29
0	66	0	1	1	0	4	16.7	4	5.8	8.5	3.7	171	25.5	11.6	1.1	192	125	63.1	7.6	8.3	128	1	1	56	0	22
1	67	1	0	0	0	4	15.4	4	5.1	9.1	4.2	196	22.2	11.1	1.2	43	215	72.2	8.3	8.7	90	0	0	56	0	41
1	56	0	1	0	0	5	12.8	4	9.7	8.5	4.1	315	24.8	9.1	1.1	145	257	59.8	9.2	6.5	108	0	0	56	0	23
0	59	0	1	0	0	5	11.3	4.1	7.4	8.6	5.6	198	23	9.6	2	247	193	65.1	9.3	7	79	0	0	56	0	8
0	50	0	1	0	0	5	9.5	4.5	5	9.7	4.5	214	26.2	9.4	2.8	226	180	51.5	5.1	10.1	134	1	1	56	0	21
0	67	0	1	0	0	5	7.7	3.5	7.4	9.2	4.6	186	32.6	11.2	4	198	234	49.9	7.8	6.4	140	1	1	56	0	44
1	76	1	0	0	1	5	6.2	4.1	9.5	9.2	6.3	193	23.8	10.4	4	88	166	48.8	8	6.1	79	0	0	56	0	28
1	77	1	1	0	1	5	5.6	3.2	8.9	9.1	4.4	217	21.9	11.3	1.5	255	391	56.2	7.4	7.6	130	1	1	56	0	25
0	50	1	1	0	0	3	51.5	4.6	6.3	8.8	3.6	161	23.9	13.7	0.6	36	301	68.2	6.2	11	102	1	1	55	0	35
1	68	0	1	0	0	3	50.2	4.3	8.9	9	4.2	211	20.5	13.1	1	84	207	67	9.3	7.2	71	0	0	55	0	45
1	47	0	1	0	0	3	48.4	3.5	7.2	9.5	3.3	222	21.6	12.4	2.3	64	84	54.2	9.5	5.7	76	0	0	55	0	17
0	63	0	1	0	0	3	45.2	4.6	5.2	9.8	3.4	203	20.6	14.2	0.7	49	76	60.1	9.7	6.2	68	0	0	55	0	35
0	51	1	1	0	1	3	43.2	4	2.4	9.9	2.8	178	28.1	15.7	0.9	31	241	74.8	8.5	8.8	95	0	0	55	0	12
1	77	1	0	0	0	3	39.6	4.6	6	9.5	3.4	199	25.2	11.9	5.3	62	174	57.6	6	9.6	110	1	0	55	0	43
1	60	0	1	1	0	3	38.5	4.1	5.2	9.5	3.6	246	32.5	10	2	35	174	52.4	7.7	6.8	83	1	0	55	0	37
0	34	0	0	1	0	3	38.5	4.5	5.5	9	3.7	255	21.9	11.3	0.6	62	178	59.3	7.7	7.7	94	1	0	55	0	39
1	69	1	0	0	0	3	38.4	4.3	6.3	9.5	3.4	272	25.5	12.4	1	44	274	63	7.5	8.4	125	1	1	55	0	33
1	34	1	1	0	0	3	38	4	8.6	9.4	3.6	157	22.7	11.6	1.3	67	237	63.8	7.6	8.4	76	1	0	55	0	33
0	56	1	0	0	0	3	37.5	4.3	11.2	8.7	3.2	241	20.4	10.5	1	46	74	62.9	8.5	7.4	69	0	0	55	0	27
0	67	0	1	1	0	3	34.9	4.4	7.2	9.5	3.2	238	32.5	12.3	1.3	63	359	59.4	6.6	9	125	1	1	55	0	17
0	50	1	1	0	0	3	31.5	4.6	8.3	8.8	3.6	141	23.9	13.7	0.6	84	263	74.4	6.1	12.2	111	1	1	55	0	28
1	38	0	1	1	0	4	22	3.5	4.4	8.7	3	131	25.5	8.9	1.6	165	220	70.8	7.3	9.7	129	1	1	55	0	18
1	48	1	1	0	1	4	21.2	4.5	6.2	9.7	3.3	268	26.2	11.6	2	96	254	70.5	8.1	8.7	81	0	0	55	0	47
0	69	1	1	0	0	4	18.6	3.9	6.5	8.9	4.6	158	21	8.9	1.3	73	302	61.8	7.1	8.7	123	1	1	55	0	24
0	62	1	1	0	0	5	12.4	3.8	6.6	9.2	6.1	257	22.6	11.5	3.4	96	171	63.1	9.7	6.5	80	0	0	55	0	46
1	53	1	1	0	1	5	10.2	3.2	8.5	8.9	6.1	240	26	9.1	5.7	248	570	46.4	7.6	6.1	134	1	1	55	1	49
0	46	0	0	1	0	3	52.2	4.3	6.8	9.3	2.9	263	24.4	11.2	0.6	47	216	58.5	7.8	7.5	78	1	0	54	0	9
0	53	1	1	0	1	3	51.1	4.3	2.6	8.9	2.9	189	21	15.7	0.6	43	206	65.1	7	9.3	77	1	0	54	0	20
0	62	0	1	0	0	3	50.6	4.6	5.7	9	2.8	258	24.7	12.9	1.1	46	394	69.2	9.1	7.6	94	0	0	54	0	37
0	50	1	1	0	0	3	49.9	4.4	7.7	8.9	3.2	191	23.4	16.2	1.2	41	263	75.5	7.7	9.8	129	1	1	54	0	40
0	57	0	0	0	0	3	48.3	4.7	5.3	9.1	3.3	172	26.4	15.7	1.2	32	126	82.7	10.6	7.8	67	0	0	54	0	47
0	49	1	0	0	0	3	39.9	4	8.4	9.1	3	172	23.1	13.4	0.9	43	230	63.1	7.6	8.3	78	1	0	54	0	11
0	62	1	0	0	0	3	39.6	4	6	8.8	4.2	169	23	12.1	0.7	44	171	67.6	10.4	6.5	81	0	0	54	0	14
0	65	0	1	1	1	3	38.8	4.6	5	8.9	2.9	181	22.4	12.7	0.6	65	224	52	6.5	8	66	1	0	54	0	35
1	57	0	0	0	0	3	36.9	4.3	3.4	8.9	2.8	138	20.7	16.2	0.6	42	233	51.7	7.6	6.8	73	1	0	54	0	49
0	52	1	0	0	0	3	35.2	4.4	8.6	9.2	2.7	258	21.9	10.9	0.6	54	225	63.8	5.7	11.2	125	1	1	54	0	19
1	62	0	1	0	0	3	33.5	4.4	5.4	9.2	2.8	255	24.4	14.5	0.9	34	182	63.1	7.6	8.3	68	1	0	54	0	11
1	71	0	1	0	0	3	30.3	4	7.6	8.8	4.2	194	20.4	11.5	2.7	146	314	53.2	7.6	7	139	1	1	54	0	11
1	50	0	0	1	0	4	26.8	4.3	5.3	8.8	4.1	166	22.6	8.8	1.3	171	208	73.1	8.6	8.5	108	0	0	54	0	35
1	61	1	1	0	0	4	21.5	4.4	9.2	8.9	4.2	254	26.7	13.3	2.4	162	263	64.4	7	9.2	129	1	1	54	0	24
1	42	0	0	1	0	4	20.8	4.8	4.7	8.7	3.6	193	21.7	10.6	0.8	32	246	69.7	8.1	8.6	77	0	0	54	0	50
1	35	0	1	0	0	4	16.3	4.9	5.4	9.4	2.6	302	25.4	11.1	1	66	125	63.7	9.1	7	85	0	0	54	0	66
1	68	1	0	0	0	5	11.3	4.7	7.1	8.6	3.8	211	21.6	7.6	3.1	78	215	45.1	9.4	4.8	114	0	0	54	0	28
0	39	0	1	0	0	5	11	4.2	6.1	9	3.9	128	24	9.4	1.9	346	350	75	6.7	11.2	127	1	1	54	0	56
1	74	1	1	1	1	5	6.5	4.6	6.4	9.4	4.3	241	26.3	10.9	0.7	154	314	73.1	8.6	8.5	102	0	0	54	0	17
1	57	1	1	0	1	3	50.2	4.6	6.7	9.3	4.1	300	24	15.5	0.8	47	263	62.3	7	8.9	116	1	1	53	0	12
1	71	1	1	0	0	3	49.9	4.3	5.4	9.1	4	266	24.3	14.3	0.6	31	414	56.3	6.4	8.8	134	1	1	53	0	32
1	58	1	1	0	0	3	47.1	4.2	6.2	9	2.6	221	20.8	12.5	1.3	40	226	62.8	6.9	9.1	113	1	0	53	0	17
1	67	0	1	0	0	3	44.2	4.1	7.2	9.5	3	258	32.5	12.3	1.3	64	337	59.4	6.6	9	132	1	1	53	0	8
1	51	1	1	0	1	3	43.5	4	2.4	9.9	2.8	198	27.1	15.7	1	52	288	56.2	7.4	7.6	125	1	1	53	0	37
1	37	0	1	0	0	3	43.2	4.2	10	8.9	3.5	143	26.5	11.7	1.5	55	241	58.5	7.6	7.7	118	1	1	53	1	23
0	62	1	0	0	0	3	37.8	3.7	5.8	9.1	3.6	233	22.7	11.5	0.6	66	78	52	10	5.2	78	0	0	53	0	14
1	65	1	0	0	0	3	37.3	4	7.5	8.8	3.2	199	23.9	13.6	0.7	48	189	84.2	10.8	7.8	78	0	0	53	0	18
1	55	1	1	0	0	3	36.5	3.2	7.6	9.6	3.2	299	25.7	11.3	1	37	266	51.4	6.5	7.9	112	1	0	53	0	29
1	57	1	0	0	0	3	36.3	4.4	7.8	9.4	3.2	187	22.3	14.2	1	62	244	57	7.7	7.4	117	1	1	53	0	8
1	64	0	1	0	0	3	34.5	4.5	8.2	9.2	3.1	196	22	9.7	2	38	129	68.6	9.8	7	113	0	0	53	0	22
0	52	0	0	1	0	3	34.2	4	10.4	9	3.7	160	23	12.6	1.8	44	90	68.3	9.9	6.9	76	0	0	53	0	32
0	61	0	1	0	0	4	29.4	4.1	5.9	8.6	5	215	21.7	11.3	0.6	146	246	74	7.4	10	129	1	1	53	0	8
0	78	0	1	0	0	4	29	3.9	5.2	8.9	3.9	171	24.1	11.5	5.3	48	238	73.1	10.3	7.1	82	0	0	53	0	41
1	68	1	1	0	0	4	28.8	3.7	6	8.8	4.1	146	26.1	10.3	2.2	335	256	44.2	4.8	9.2	124	1	1	53	0	17
1	73	0	1	0	0	4	27.5	3.7	5.1	8.7	3.8	203	20.8	13.1	1.6	82	194	74.7	8.3	9	69	0	0	53	0	29
0	64	1	1	0	1	4	24.5	3.6	7.4	8.8	2.9	245	22.6	9.3	3.8	64	237	59.5	7	8.5	92	1	0	53	0	26
0	74	1	0	0	0	4	20.3	3.9	6.3	8.5	3.6	149	20.7	9.2	3.9	50	324	54.8	6.3	8.7	127	1	1	53	0	20
1	51	1	1	0	1	4	15.1	4.1	6.1	9.5	4	243	24.8	9.1	2.8	302	256	45.1	5.5	8.2	116	1	1	53	0	20
0	46	0	1	1	0	3	52.3	4.2	8.1	9.4	2.8	205	27.2	13.1	0.6	51	193	50.7	7.8	6.5	74	1	0	52	0	24
1	49	1	0	0	0	3	40.5	4.7	3.7	9.2	3.7	217	24.6	15.2	0.6	46	59	62.1	9.7	6.4	55	0	0	52	0	31
0	66	0	1	1	0	3	38.6	4.6	5.4	9.5	3.6	215	24.5	13.6	0.6	59	105	82.7	9.4	8.8	83	0	0	52	0	34
0	66	1	0	0	0	3	37.7	4.5	5.3	8.8	3.6	141	22.6	12.2	2.6	35	274	79.1	9.2	8.6	75	0	0	52	0	44
1	59	0	0	0	0	3	37.6	4.2	6.4	9.9	3.2	197	27.1	12.6	0.6	67	351	54.9	6.1	9	122	1	1	52	0	31
1	57	0	1	1	0	4	26.9	3.4	6.4	9.4	4.2	252	20.4	9.7	3.1	85	260	60.8	7.5	8.1	122	1	1	52	1	9
0	56	1	1	0	0	4	23.5	3.9	5.3	8.6	5.3	240	20.4	16	1	103	381	65.3	7.5	8.7	118	1	1	52	0	36
1	48	1	1	0	1	4	18.5	3.9	8.8	8.7	3.2	200	23.9	12.6	1.7	206	401	71.4	7	10.2	130	1	1	52	0	37
1	71	1	0	0	0	5	14.1	4.2	9.4	8.8	4.3	223	23.5	9.3	1.7	188	388	56.3	8.4	6.7	107	0	0	52	0	36
0	58	1	1	0	0	5	13.7	4.2	8.6	9.1	3.9	249	25.1	9.2	4.5	251	298	71.3	8.2	8.7	89	0	0	52	0	8
1	64	0	1	0	0	5	10.4	4.1	4.6	8.8	4.5	218	27.9	10.4	3.2	157	301	52	8	6.5	83	0	0	52	0	21
1	56	1	1	0	1	5	8.2	4.4	5.4	8.4	4.5	215	24.5	7.8	1.8	254	227	65.7	7.3	9	131	1	1	52	0	12
1	67	1	1	0	1	3	48.6	4.4	6.3	9.1	3.4	243	23.5	11.3	1	40	312	68.9	6.5	10.6	130	1	1	51	0	29
0	78	0	1	0	0	3	39	3.9	5.2	8.9	3.1	171	24.1	11.5	5.3	49	299	63.4	9.6	6.6	80	0	0	51	0	20
0	49	0	1	0	0	4	29.1	4.3	10.5	9.5	3.5	176	23.7	11.2	1.2	45	186	77.4	8.6	9	89	0	0	51	0	31
0	54	1	0	1	0	4	25.2	4.5	9.4	9	4.2	240	26	10.1	0.6	224	235	51.5	6.2	8.3	80	1	0	51	0	11
0	51	1	1	0	1	5	13.4	4.5	6.4	9.1	3.4	227	19.8	8.6	4	68	215	45.1	9.6	4.7	81	0	0	51	0	38
1	40	1	0	0	0	5	11.7	4.2	7.1	8.4	3.6	205	21.7	10.5	0.9	76	148	47.2	8.9	5.3	112	0	0	51	0	18
0	78	1	1	0	1	5	11.5	3.4	9.9	9.2	4.6	164	25	8.4	4.5	142	211	60	7.5	8	75	0	0	51	0	17
0	53	0	1	1	0	5	7.6	3.8	7.2	8.8	5.9	215	24.9	7.9	3	284	183	53.1	6.9	7.7	124	1	1	51	1	48
0	36	0	1	0	0	5	6.5	4.1	9.2	9.2	4.3	293	23.8	9.5	1	318	279	57.4	8.2	7	84	0	0	51	0	60
0	75	1	1	0	0	5	5.1	3.7	3.9	9.1	3.8	140	26.1	8.7	1.3	245	248	75.1	7.9	9.5	145	1	1	51	0	12
1	30	1	1	0	0	3	58.8	3.6	8.3	8.7	3.4	241	26.3	11.1	3	44	361	53.9	6.2	8.7	91	1	0	50	0	48
0	47	1	1	0	0	3	39.4	4.1	10.7	9.4	3.1	210	26.3	13.8	0.8	39	173	50.8	6.6	7.7	58	1	0	50	0	37
0	41	1	0	0	0	3	38.3	4.4	3.8	9.6	4	315	24	15.9	0.6	39	133	66.8	10.6	6.3	74	0	0	50	0	9
1	60	1	1	0	0	3	31.1	4.5	5.4	9	3.7	160	22.2	13.5	0.8	40	268	71.1	5.6	12.7	118	1	1	50	0	54
0	53	1	1	0	1	4	20.4	3.8	8.6	9.3	4.4	205	26.8	10.2	2.2	40	221	53.8	6.4	8.4	81	1	0	50	0	29
0	72	1	1	0	1	4	19	4	3.7	9	3.5	196	27.5	7.6	2.1	124	351	62.6	6.8	9.2	138	1	1	50	0	47
1	75	1	1	0	0	5	9.4	4.3	6.7	8.4	4.1	215	24.1	8.6	2.8	322	661	64	6.6	9.7	151	1	1	50	0	42
